# Supplementary material for: Genetic Relationships in the Toxin-Producing Fungal Endophyte, Alternaria oxytropis Using Polyketide Synthase and Non-Ribosomal Peptide Synthase Genes
Source: J Fungi (Basel). 2021 Jul 6;7(7):538. doi: 10.3390/jof7070538 (PMC8306250; doi:10.3390/jof7070538)
Supplement: Supplementary file 1 [file jof-07-00538-s001.zip]

Archive with 1 entries (1 files):
- jof-1271709-supplementary.pdf
